# Supplementary material for: Synthesis and In Vitro Evaluation of a Scandium-44 Radiolabeled Nanobody as a PD-L1 PET Imaging Probe
Source: Pharmaceutics. 2025 Jun 19;17(6):796. doi: 10.3390/pharmaceutics17060796 (PMC12196724; doi:10.3390/pharmaceutics17060796)
Supplement: Supplementary file 1 [file pharmaceutics-17-00796-s001.zip]

Archive with 1 entries (1 files):
- pharmaceutics-3603108-supplementary.pdf
